# Supplementary material for: Critical Factors Influencing the Uptake of Breastfeeding Support Interventions in Neonatal Intensive Care Units: A Scoping Review
Source: Int J Environ Res Public Health. 2026 May 27;23(6):707. doi: 10.3390/ijerph23060707 (PMC13300642; doi:10.3390/ijerph23060707)
Supplement: Supplementary file 1 [file ijerph-23-00707-s001.zip]

Archive with 1 entries (1 files):
- ijerph-4278247-supplementary.pdf
